# Supplementary material for: A video intervention to improve patient understanding of tumor genomic testing in patients with cancer
Source: Cancer Med. 2024 Sep 11;13(17):e70095. doi: 10.1002/cam4.70095 (PMC11387988; doi:10.1002/cam4.70095)
Supplement: Supplementary file 1 — Figures S1–S4. [file CAM4-13-e70095-s002.zip]

Archive with 5 entries (5 files):
- SuppFig1_Accrual.pdf
- SuppFig2_SecondaryEndpoints.pdf
- SuppFig3_Subsets_revised.pdf
- SuppFig4_Perceptions.pdf
- Supplementary Figure legends 1-4.docx
